# Supplementary material for: Stony coral tissue loss disease indirectly alters reef communities
Source: Sci Adv. 2024 May 3;10(18):eadk6808. doi: 10.1126/sciadv.adk6808 (PMC11068009; doi:10.1126/sciadv.adk6808)
Supplement: Supplementary file 2 — Dataset S1 [file sciadv.adk6808_dataset_s1.zip]

Archive with 1 entries (1 files):
- sciadv.adk6808_Dataset_S1.xlsx
