# Supplementary material for: Stony coral tissue loss disease indirectly alters reef communities
Source: Sci Adv. 2024 May 3;10(18):eadk6808. doi: 10.1126/sciadv.adk6808 (PMC11068009; doi:10.1126/sciadv.adk6808)
Supplement: Supplementary file 2 — Dataset S1 [file sciadv.adk6808_dataset_s1.zip › sciadv.adk6808_Dataset_S1.xlsx]

## Sheet: ncrmpFishSpeciesList_26Feb23
species name NCRMP	accepted name	common name	Family	common name family	coral feeding association from Strona et al. (40) and FishBase (72)	coral habitat association from Strona et al. (40) and FishBase (72)	Coral-associated Determination from Strona et al. (40) and FishBase (72)	trophic group from FishBase (72)	fish category determination
Acanthemblemaria maria	Acanthemblemaria maria	Secretary Blenny	Chaenopsidae	blennies	Not corallivorous	No habitat association	not coral-associated	inv	all other fish
Abudefduf saxatilis	Abudefduf saxatilis	Sergeant Major	Pomacentridae	damselfish	Not corallivorous	No habitat association	not coral-associated	plank	all other fish
Acanthemblemaria chaplini	Acanthemblemaria chaplini	Papillose Blenny	Chaenopsidae	blennies	Not corallivorous	No habitat association	not coral-associated	inv	all other fish
Acanthocybium solandri	Acanthocybium solandri	Wahoo	Scombridae	mackerels	Not corallivorous	No habitat association	not coral-associated	omni	all other fish
Acanthostracion quadricornis	Acanthostracion quadricornis	Scrawled Cowfish	Ostraciidae	boxfish	Not corallivorous	No habitat association	not coral-associated	omni	all other fish
Alectis ciliaris	Alectis ciliaris	African Pompano	Carangidae	jacks	Not corallivorous	No habitat association	not coral-associated	inv	all other fish
Alphestes afer	Alphestes afer	Mutton Hamlet	Serranidae	groupers	Not corallivorous	No habitat association	not coral-associated	inv	all other fish
Amblycirrhitus pinos	Amblycirrhitus pinos	Redspotted Hawkfish	Cirrhitidae	hawkfish	Not corallivorous	No habitat association	not coral-associated	pisc	all other fish
Anisotremus surinamensis	Anisotremus surinamensis	Black Margate	Haemulidae	grunts	Not corallivorous	No habitat association	not coral-associated	inv	all other fish
Anisotremus virginicus	Anisotremus virginicus	Porkfish	Haemulidae	grunts	Not corallivorous	No habitat association	not coral-associated	inv	all other fish
Apogon binotatus	Apogon binotatus	Barred Cardinalfish	Apogonidae	cardinalfish	Not corallivorous	No habitat association	not coral-associated	inv	all other fish
Apogon maculatus	Apogon maculatus	Flamefish	Apogonidae	cardinalfish	Not corallivorous	No habitat association	not coral-associated	omni	all other fish
Archosargus rhomboidalis	Archosargus rhomboidalis	Western Atlantic Seabream	Sparidae	porgies	Not corallivorous	No habitat association	not coral-associated	omni	all other fish
Aulostomus maculatus	Aulostomus maculatus	Atlantic Trumpetfish	Aulostomidae	cornetfish	Not corallivorous	No habitat association	not coral-associated	pisc	all other fish
Balistes capriscus	Balistes capriscus	Gray Triggerfish	Balistidae	triggerfish	Not corallivorous	No habitat association	not coral-associated	inv	all other fish
Bodianus rufus	Bodianus rufus	Spanish Hogfish	Labridae	wrasses	Not corallivorous	No habitat association	not coral-associated	inv	all other fish
Bothus lunatus	Bothus lunatus	Peacock Flounder	Bothidae	lefteye flounders	Not corallivorous	No habitat association	not coral-associated	pisc	all other fish
Calamus bajonado	Calamus bajonado	Jolthead Porgy	Sparidae	porgies	Not corallivorous	No habitat association	not coral-associated	inv	all other fish
Calamus nodosus	Calamus nodosus	Knobbed Porgy	Sparidae	porgies	Not corallivorous	No habitat association	not coral-associated	omni	all other fish
Calamus penna	Calamus penna	Sheepshead Porgy	Sparidae	porgies	Not corallivorous	No habitat association	not coral-associated	inv	all other fish
Canthidermis sufflamen	Canthidermis sufflamen	Ocean Triggerfish	Balistidae	triggerfish	Not corallivorous	No habitat association	not coral-associated	plank	all other fish
Canthigaster rostrata	Canthigaster rostrata	Sharpnose Puffer	Tetraodontidae	pufferfish	Not corallivorous	No habitat association	not coral-associated	omni	all other fish
Caranx crysos	Caranx crysos	Blue Runner	Carangidae	jacks	Not corallivorous	No habitat association	not coral-associated	pisc	all other fish
Caranx hippos	Caranx hippos	Crevalle Jack	Carangidae	jacks	Not corallivorous	No habitat association	not coral-associated	pisc	all other fish
Caranx latus	Caranx latus	Horse Eye Jack	Carangidae	jacks	Not corallivorous	No habitat association	not coral-associated	pisc	all other fish
Caranx lugubris	Caranx lugubris	Black Jack	Carangidae	jacks	Not corallivorous	No habitat association	not coral-associated	plank	all other fish
Cephalopholis cruentata	Cephalopholis cruentata	Graysby	Serranidae	groupers	Not corallivorous	No habitat association	not coral-associated	pisc	all other fish
Cephalopholis fulva	Cephalopholis fulva	Coney	Serranidae	groupers	Not corallivorous	No habitat association	not coral-associated	pisc	all other fish
Chaenopsis ocellata	Chaenopsis ocellata	Bluethroat pikeblenny	Chaenopsidae	blennies	Not corallivorous	No habitat association	not coral-associated	omni	all other fish
Chaetodipterus faber	Chaetodipterus faber	Atlantic Spadefish	Ephippidae	spadefish	Not corallivorous	No habitat association	not coral-associated	plank	all other fish
Chilomycterus antennatus	Chilomycterus antennatus	Bridled Burrfish	Diodontidae	burrfish	Not corallivorous	No habitat association	not coral-associated	inv	all other fish
Chilomycterus schoepfii	Chilomycterus schoepfii	Striped Burrfish	Diodontidae	burrfish	Not corallivorous	No habitat association	not coral-associated	inv	all other fish
Chromis enchrysura	Chromis enchrysura	Yellowtail Reeffish	Pomacentridae	damselfish	Not corallivorous	No habitat association	not coral-associated	plank	all other fish
Chromis insolata	Chromis insolata	Sunshinefish	Pomacentridae	damselfish	Not corallivorous	No habitat association	not coral-associated	plank	all other fish
Chromis scotti	Chromis scotti	Purple Reeffish	Pomacentridae	damselfish	Not corallivorous	No habitat association	not coral-associated	plank	all other fish
Clepticus parrae	Clepticus parrae	Creole Wrasse	Labridae	wrasses	Not corallivorous	No habitat association	not coral-associated	plank	all other fish
Coryphopterus punctipectophorus	Coryphopterus punctipectophorus	Spotted Goby	Gobiidae	gobies	Not corallivorous	No habitat association	not coral-associated	omni	all other fish
Coryphopterus tortugae	Coryphopterus tortugae	Patchreef goby	Gobiidae	gobies	Not corallivorous	No habitat association	not coral-associated	omni	all other fish
Coryphopterus venezuelae	Coryphopterus venezuelae	Sandcanyon goby	Gobiidae	gobies	Not corallivorous	No habitat association	not coral-associated	omni	all other fish
Ctenogobius saepepallens	Ctenogobius saepepallens	Dash Goby	Gobiidae	gobies	Not corallivorous	No habitat association	not coral-associated	inv	all other fish
Dactylopterus volitans	Dactylopterus volitans	Flying Gurnard	Dactylopteridae	flying gurnards	Not corallivorous	No habitat association	not coral-associated	inv	all other fish
Decapterus punctatus	Decapterus punctatus	Round Scad	Carangidae	jacks	Not corallivorous	No habitat association	not coral-associated	plank	all other fish
Diodon holocanthus	Diodon holocanthus	Balloonfish	Diodontidae	burrfish	Not corallivorous	No habitat association	not coral-associated	inv	all other fish
Diodon hystrix	Diodon hystrix	Porcupinefish	Diodontidae	burrfish	Not corallivorous	No habitat association	not coral-associated	inv	all other fish
Diplectrum bivittatum	Diplectrum bivittatum	Dwarf sand perch	Serranidae	groupers	Not corallivorous	No habitat association	not coral-associated	inv	all other fish
Doratonotus megalepis	Doratonotus megalepis	Dwarf Wrasse	Labridae	wrasses	Not corallivorous	No habitat association	not coral-associated	inv	all other fish
Echeneis naucrates	Echeneis naucrates	Sharksucker	Echeneidae	remoras	Not corallivorous	No habitat association	not coral-associated	inv	all other fish
Echeneis neucratoides	Echeneis neucratoides	Whitefin Sharksucker	Echeneidae	remoras	Not corallivorous	No habitat association	not coral-associated	omni	all other fish
Echidna catenata	Echidna catenata	Chain moray	Muraenidae	moray eels	Not corallivorous	No habitat association	not coral-associated	omni	all other fish
Elacatinus chancei	Elacatinus chancei	Shortstripe goby	Gobiidae	gobies	Not corallivorous	No habitat association	not coral-associated	inv	all other fish
Elacatinus horsti	Elacatinus horsti	Yellowline Goby	Gobiidae	gobies	Not corallivorous	No habitat association	not coral-associated	inv	all other fish
Elagatis bipinnulata	Elagatis bipinnulata	Rainbow Runner	Carangidae	jacks	Not corallivorous	No habitat association	not coral-associated	plank	all other fish
Emblemaria pandionis	Emblemaria pandionis	Sailfin Blenny	Chaenopsidae	blennies	Not corallivorous	No habitat association	not coral-associated	plank	all other fish
Emmelichthyops atlanticus	Emmelichthyops atlanticus	Bonnetmouth	Haemulidae	grunts	Not corallivorous	No habitat association	not coral-associated	omni	all other fish
Epinephelus adscensionis	Epinephelus adscensionis	Rock Hind	Serranidae	groupers	Not corallivorous	No habitat association	not coral-associated	inv	all other fish
Epinephelus guttatus	Epinephelus guttatus	Red Hind	Serranidae	groupers	Not corallivorous	No habitat association	not coral-associated	inv	all other fish
Epinephelus itajara	Epinephelus itajara	Goliath Grouper	Serranidae	groupers	Not corallivorous	No habitat association	not coral-associated	inv	all other fish
Epinephelus morio	Epinephelus morio	Red Grouper	Serranidae	groupers	Not corallivorous	No habitat association	not coral-associated	pisc	all other fish
Epinephelus striatus	Epinephelus striatus	Nassau Grouper	Serranidae	groupers	Not corallivorous	No habitat association	not coral-associated	inv	all other fish
Equetus lanceolatus	Equetus lanceolatus	Jackknife Fish	Sciaenidae	drums	Not corallivorous	No habitat association	not coral-associated	inv	all other fish
Equetus punctatus	Equetus punctatus	Spotted Drum	Sciaenidae	drums	Not corallivorous	No habitat association	not coral-associated	inv	all other fish
Eucinostomus gula	Eucinostomus gula	Silver Jenny	Gerreidae	mojarras	Not corallivorous	No habitat association	not coral-associated	inv	all other fish
Eucinostomus lefroyi	Ulaema lefroyi	Mottled Mojarra	Gerreidae	mojarras	Not corallivorous	No habitat association	not coral-associated	inv	all other fish
Euthynnus alletteratus	Euthynnus alletteratus	Little Tunny	Scombridae	mackerels	Not corallivorous	No habitat association	not coral-associated	omni	all other fish
Fistularia tabacaria	Fistularia tabacaria	Bluespotted Cornetfish	Fistulariidae	cornetfish	Not corallivorous	No habitat association	not coral-associated	pisc	all other fish
Gerres cinereus	Gerres cinereus	Yellowfin Mojarra	Gerreidae	mojarras	Not corallivorous	No habitat association	not coral-associated	inv	all other fish
Gobiosoma dilepis	Tigrigobius saucrus	Orangesided goby	Cyprinidae	gobies	Not corallivorous	No habitat association	not coral-associated	omni	all other fish
Gramma loreto	Gramma loreto	Fairy Basslet	Grammatidae	basslets	Not corallivorous	No habitat association	not coral-associated	inv	all other fish
Gymnothorax funebris	Gymnothorax funebris	Green Moray	Muraenidae	moray eels	Not corallivorous	No habitat association	not coral-associated	pisc	all other fish
Gymnothorax miliaris	Gymnothorax miliaris	Goldentail Moray	Muraenidae	moray eels	Not corallivorous	No habitat association	not coral-associated	pisc	all other fish
Gymnothorax moringa	Gymnothorax moringa	Spotted Moray	Muraenidae	moray eels	Not corallivorous	No habitat association	not coral-associated	pisc	all other fish
Gymnothorax vicinus	Gymnothorax vicinus	Purplemouth Moray	Muraenidae	moray eels	Not corallivorous	No habitat association	not coral-associated	plank	all other fish
Haemulon album	Haemulon album	Margate	Haemulidae	grunts	Not corallivorous	No habitat association	not coral-associated	inv	all other fish
Haemulon aurolineatum	Haemulon aurolineatum	Tomtate	Haemulidae	grunts	Not corallivorous	No habitat association	not coral-associated	inv	all other fish
Haemulon carbonarium	Haemulon carbonarium	Caesar Grunt	Haemulidae	grunts	Not corallivorous	No habitat association	not coral-associated	inv	all other fish
Haemulon flavolineatum	Haemulon flavolineatum	French Grunt	Haemulidae	grunts	Not corallivorous	No habitat association	not coral-associated	inv	all other fish
Haemulon macrostomum	Haemulon macrostomum	Spanish Grunt	Haemulidae	grunts	Not corallivorous	No habitat association	not coral-associated	inv	all other fish
Haemulon melanurum	Haemulon melanurum	Cottonwick	Haemulidae	grunts	Not corallivorous	No habitat association	not coral-associated	inv	all other fish
Haemulon parra	Haemulon parra	Sailors Choice	Haemulidae	grunts	Not corallivorous	No habitat association	not coral-associated	inv	all other fish
Haemulon plumierii	Haemulon plumierii	White Grunt	Haemulidae	grunts	Not corallivorous	No habitat association	not coral-associated	inv	all other fish
Haemulon sciurus	Haemulon sciurus	Bluestriped Grunt	Haemulidae	grunts	Not corallivorous	No habitat association	not coral-associated	inv	all other fish
Haemulon striatum	Haemulon striatum	Striped Grunt	Haemulidae	grunts	Not corallivorous	No habitat association	not coral-associated	inv	all other fish
Halichoeres bivittatus	Halichoeres bivittatus	Slippery Dick	Labridae	wrasses	Not corallivorous	No habitat association	not coral-associated	inv	all other fish
Halichoeres caudalis	Halichoeres caudalis	Painted Wrasse	Labridae	wrasses	Not corallivorous	No habitat association	not coral-associated	inv	all other fish
Halichoeres cyanocephalus	Halichoeres cyanocephalus	Yellowcheek Wrasse	Labridae	wrasses	Not corallivorous	No habitat association	not coral-associated	inv	all other fish
Halichoeres garnoti	Halichoeres garnoti	Yellowhead Wrasse	Labridae	wrasses	Not corallivorous	No habitat association	not coral-associated	inv	all other fish
Halichoeres maculipinna	Halichoeres maculipinna	Clown Wrasse	Labridae	wrasses	Not corallivorous	No habitat association	not coral-associated	inv	all other fish
Halichoeres poeyi	Halichoeres poeyi	Blackear Wrasse	Labridae	wrasses	Not corallivorous	No habitat association	not coral-associated	inv	all other fish
Halichoeres radiatus	Halichoeres radiatus	Puddingwife	Labridae	wrasses	Not corallivorous	No habitat association	not coral-associated	inv	all other fish
Hemiramphus brasiliensis	Hemiramphus brasiliensis	Ballyhoo	Exocoetidae	flyingfish	Not corallivorous	No habitat association	not coral-associated	plank	all other fish
Heteroconger longissimus	Heteroconger longissimus	Brown Garden Eel	Congridae	garden eels	Not corallivorous	No habitat association	not coral-associated	inv	all other fish
Heteropriacanthus cruentatus	Heteropriacanthus cruentatus	Glasseye Snapper	Priacanthidae	bigeyes	Not corallivorous	No habitat association	not coral-associated	pisc	all other fish
Hippocampus reidi	Hippocampus reidi	Longsnout Seahorse	Hippocampinae	seahorses	Not corallivorous	No habitat association	not coral-associated	inv	all other fish
Holacanthus bermudensis	Holacanthus bermudensis	Blue Angelfish	Pomacanthidae	angelfish	Not corallivorous	No habitat association	not coral-associated	omni	all other fish
Holacanthus ciliaris	Holacanthus ciliaris	Queen Angelfish	Pomacanthidae	angelfish	Not corallivorous	No habitat association	not coral-associated	omni	all other fish
Holacanthus tricolor	Holacanthus tricolor	Rock Beauty	Pomacanthidae	angelfish	Not corallivorous	No habitat association	not coral-associated	omni	all other fish
Holocentrus adscensionis	Holocentrus adscensionis	Squirrelfish	Holocentridae	squirrelfish	Not corallivorous	No habitat association	not coral-associated	inv	all other fish
Holocentrus rufus	Holocentrus rufus	Longspine Squirrelfish	Holocentridae	squirrelfish	Not corallivorous	No habitat association	not coral-associated	inv	all other fish
Hypleurochilus bermudensis	Hypleurochilus bermudensis	Barred Blenny	Blenniidae	blennies	Not corallivorous	No habitat association	not coral-associated	omni	all other fish
Hypoatherina harringtonensis	Hypoatherina harringtonensis	Reef silverside	Atherinidae	silversides	Not corallivorous	No habitat association	not coral-associated	inv	all other fish
Hypoplectrus gemma	Hypoplectrus gemma	Blue Hamlet	Serranidae	groupers	Not corallivorous	No habitat association	not coral-associated	omni	all other fish
Hypoplectrus unicolor	Hypoplectrus unicolor	Butter Hamlet	Serranidae	groupers	Not corallivorous	No habitat association	not coral-associated	inv	all other fish
Inermia vittata	Haemulon vittatum	Boga	Inermiidae	bonnetmouths	Not corallivorous	No habitat association	not coral-associated	plank	all other fish
Labrisomus filamentosus	Gobioclinus filamentosus	Quillfin Blenny	Labrisomidae	blennies	Not corallivorous	No habitat association	not coral-associated	inv	all other fish
Labrisomus nuchipinnis	Labrisomus nuchipinnis	Hairy blenny	Labrisomidae	blennies	Not corallivorous	No habitat association	not coral-associated	omni	all other fish
Lachnolaimus maximus	Lachnolaimus maximus	Hogfish	Labridae	wrasses	Not corallivorous	No habitat association	not coral-associated	inv	all other fish
Lactophrys bicaudalis	Lactophrys bicaudalis	Spotted Trunkfish	Ostraciidae	boxfish	Not corallivorous	No habitat association	not coral-associated	omni	all other fish
Lactophrys trigonus	Lactophrys trigonus	Trunkfish	Ostraciidae	boxfish	Not corallivorous	No habitat association	not coral-associated	inv	all other fish
Liopropoma rubre	Liopropoma rubre	Peppermint Basslet	Serranidae	groupers	Not corallivorous	No habitat association	not coral-associated	omni	all other fish
Lutjanus analis	Lutjanus analis	Mutton Snapper	Lutjanidae	snappers	Not corallivorous	No habitat association	not coral-associated	inv	all other fish
Lutjanus buccanella	Lutjanus buccanella	Blackfin Snapper	Lutjanidae	snappers	Not corallivorous	No habitat association	not coral-associated	pisc	all other fish
Lutjanus cyanopterus	Lutjanus cyanopterus	Cubera Snapper	Lutjanidae	snappers	Not corallivorous	No habitat association	not coral-associated	pisc	all other fish
Lutjanus griseus	Lutjanus griseus	Gray Snapper	Lutjanidae	snappers	Not corallivorous	No habitat association	not coral-associated	pisc	all other fish
Lutjanus jocu	Lutjanus jocu	Dog Snapper	Lutjanidae	snappers	Not corallivorous	No habitat association	not coral-associated	pisc	all other fish
Lutjanus synagris	Lutjanus synagris	Lane Snapper	Lutjanidae	snappers	Not corallivorous	No habitat association	not coral-associated	inv	all other fish
Malacanthus plumieri	Malacanthus plumieri	Sand Tilefish	Malacanthidae	tilefish	Not corallivorous	No habitat association	not coral-associated	inv	all other fish
Malacoctenus aurolineatus	Malacoctenus aurolineatus	Goldline Blenny	Labrisomidae	blennies	Not corallivorous	No habitat association	not coral-associated	inv	all other fish
Malacoctenus boehlkei	Malacoctenus boehlkei	Diamond blenny	Labrisomidae	blennies	Not corallivorous	No habitat association	not coral-associated	inv	all other fish
Malacoctenus gilli	Malacoctenus gilli	Dusky Blenny	Labrisomidae	blennies	Not corallivorous	No habitat association	not coral-associated	inv	all other fish
Malacoctenus macropus	Malacoctenus macropus	Rosy Blenny	Labrisomidae	blennies	Not corallivorous	No habitat association	not coral-associated	inv	all other fish
Malacoctenus triangulatus	Malacoctenus triangulatus	Saddled Blenny	Labrisomidae	blennies	Not corallivorous	No habitat association	not coral-associated	inv	all other fish
Megalops atlanticus	Megalops atlanticus	Tarpon	Elopidae	tarpons	Not corallivorous	No habitat association	not coral-associated	inv	all other fish
Microgobius carri	Microgobius carri	Seminole Goby	Gobiidae	gobies	Not corallivorous	No habitat association	not coral-associated	omni	all other fish
Monacanthus ciliatus	Monacanthus ciliatus	Fringed Filefish	Monacanthidae	tilefish	Not corallivorous	No habitat association	not coral-associated	omni	all other fish
Monacanthus tuckeri	Monacanthus tuckeri	Slender Filefish	Monacanthidae	tilefish	Not corallivorous	No habitat association	not coral-associated	omni	all other fish
Mulloidichthys martinicus	Mulloidichthys martinicus	Yellow Goatfish	Mullidae	goatfish	Not corallivorous	No habitat association	not coral-associated	inv	all other fish
Mycteroperca bonaci	Mycteroperca bonaci	Black Grouper	Serranidae	groupers	Not corallivorous	No habitat association	not coral-associated	pisc	all other fish
Mycteroperca interstitialis	Mycteroperca interstitialis	Yellowmouth Grouper	Serranidae	groupers	Not corallivorous	No habitat association	not coral-associated	pisc	all other fish
Mycteroperca microlepis	Mycteroperca microlepis	Gag	Serranidae	groupers	Not corallivorous	No habitat association	not coral-associated	pisc	all other fish
Mycteroperca phenax	Mycteroperca phenax	Scamp	Serranidae	groupers	Not corallivorous	No habitat association	not coral-associated	pisc	all other fish
Mycteroperca tigris	Mycteroperca tigris	Tiger Grouper	Serranidae	groupers	Not corallivorous	No habitat association	not coral-associated	pisc	all other fish
Mycteroperca venenosa	Mycteroperca venenosa	Yellowfin Grouper	Serranidae	groupers	Not corallivorous	No habitat association	not coral-associated	pisc	all other fish
Myrichthys breviceps	Myrichthys breviceps	Sharptail eel	Ophichthidae	snake eels	Not corallivorous	No habitat association	not coral-associated	omni	all other fish
Myrichthys ocellatus	Myrichthys ocellatus	Goldspotted Eel	Ophichthidae	snake eels	Not corallivorous	No habitat association	not coral-associated	inv	all other fish
Myripristis jacobus	Myripristis jacobus	Blackbar Soldierfish	Holocentridae	squirrelfish	Not corallivorous	No habitat association	not coral-associated	inv	all other fish
Neoniphon marianus	Neoniphon marianus	Longjaw Squirrelfish	Holocentridae	squirrelfish	Not corallivorous	No habitat association	not coral-associated	omni	all other fish
Nes longus	Nes longus	Orangespotted Goby	Gobiidae	gobies	Not corallivorous	No habitat association	not coral-associated	omni	all other fish
Ocyurus chrysurus	Ocyurus chrysurus	Yellowtail Snapper	Lutjanidae	snappers	Not corallivorous	No habitat association	not coral-associated	plank	all other fish
Odontoscion dentex	Odontoscion dentex	Reef Croaker	Sciaenidae	drums	Not corallivorous	No habitat association	not coral-associated	inv	all other fish
Opistognathus aurifrons	Opistognathus aurifrons	Yellowhead Jawfish	Opistognathidae	jawfish	Not corallivorous	No habitat association	not coral-associated	inv	all other fish
Opistognathus macrognathus	Opistognathus macrognathus	Banded Jawfish	Opistognathidae	jawfish	Not corallivorous	No habitat association	not coral-associated	inv	all other fish
Opistognathus maxillosus	Opistognathus maxillosus	Mottled jawfish	Opistognathidae	jawfish	Not corallivorous	No habitat association	not coral-associated	inv	all other fish
Opistognathus whitehursti	Opistognathus whitehursti	Dusky Jawfish	Opistognathidae	jawfish	Not corallivorous	No habitat association	not coral-associated	inv	all other fish
Parablennius marmoreus	Parablennius marmoreus	Seaweed Blenny	Blenniidae	blennies	Not corallivorous	No habitat association	not coral-associated	omni	all other fish
Pareques acuminatus	Pareques acuminatus	High Hat	Sciaenidae	drums	Not corallivorous	No habitat association	not coral-associated	inv	all other fish
Pareques umbrosus	Pareques umbrosus	Cubbyu	Sciaenidae	drums	Not corallivorous	No habitat association	not coral-associated	inv	all other fish
Pomacanthus paru	Pomacanthus paru	French Angelfish	Pomacanthidae	angelfish	Not corallivorous	No habitat association	not coral-associated	omni	all other fish
Priacanthus arenatus	Priacanthus arenatus	Bigeye	Priacanthidae	bigeyes	Not corallivorous	No habitat association	not coral-associated	pisc	all other fish
Priolepis hipoliti	Priolepis hipoliti	Rusty Goby	Gobiidae	gobies	Not corallivorous	No habitat association	not coral-associated	inv	all other fish
Prognathodes aculeatus	Prognathodes aculeatus	Longsnout Butterflyfish	Chaetodontidae	butterflyfish	Not corallivorous	No habitat association	not coral-associated	inv	all other fish
Pseudupeneus maculatus	Pseudupeneus maculatus	Spotted Goatfish	Mullidae	goatfish	Not corallivorous	No habitat association	not coral-associated	inv	all other fish
Ptereleotris calliura	Ptereleotris calliura	Blue Dartfish	Ptereleotridae	dartfish	Not corallivorous	No habitat association	not coral-associated	plank	all other fish
Ptereleotris helenae	Ptereleotris helenae	Hovering Dartfish	Ptereleotridae	dartfish	Not corallivorous	No habitat association	not coral-associated	plank	all other fish
Pterois volitans	Pterois volitans	Red Lionfish	Scorpaenidae	scorpionfish	Not corallivorous	No habitat association	not coral-associated	pisc	all other fish
RazorfishÊsp.	RazorfishÊsp.	razorfish	Labridae	wrasses	Not corallivorous	No habitat association	not coral-associated	plank	all other fish
Remora remora	Remora remora	Remora	Echeneidae	remoras	Not corallivorous	No habitat association	not coral-associated	inv	all other fish
Rypticus maculatus	Rypticus maculatus	Whitespotted Soapfish	Serranidae	groupers	Not corallivorous	No habitat association	not coral-associated	omni	all other fish
Rypticus saponaceus	Rypticus saponaceus	Greater Soapfish	Serranidae	groupers	Not corallivorous	No habitat association	not coral-associated	pisc	all other fish
Sardinella aurita	Sardinella aurita	Round sardinella	Clupeidae	herrings	Not corallivorous	No habitat association	not coral-associated	plank	all other fish
Sargocentron bullisi	Sargocentron bullisi	Deepwater Squirrelfish	Holocentridae	squirrelfish	Not corallivorous	No habitat association	not coral-associated	omni	all other fish
Sargocentron coruscum	Sargocentron coruscum	Reef Squirrelfish	Holocentridae	squirrelfish	Not corallivorous	No habitat association	not coral-associated	omni	all other fish
Sargocentron vexillarium	Sargocentron vexillarium	Dusky Squirrelfish	Holocentridae	squirrelfish	Not corallivorous	No habitat association	not coral-associated	inv	all other fish
Schultzea beta	Schultzea beta	School Bass	Serranidae	groupers	Not corallivorous	No habitat association	not coral-associated	plank	all other fish
Scomberomorus cavalla	Scomberomorus cavalla	King Mackerel	Scombridae	mackerels	Not corallivorous	No habitat association	not coral-associated	pisc	all other fish
Scomberomorus maculatus	Scomberomorus maculatus	Spanish Mackerel	Scombridae	mackerels	Not corallivorous	No habitat association	not coral-associated	pisc	all other fish
Scomberomorus regalis	Scomberomorus regalis	Cero	Scombridae	mackerels	Not corallivorous	No habitat association	not coral-associated	pisc	all other fish
Scorpaena plumieri	Scorpaena plumieri	Spotted Scorpionfish	Scorpaenidae	scorpionfish	Not corallivorous	No habitat association	not coral-associated	pisc	all other fish
Scorpaenodes caribbaeus	Scorpaenodes caribbaeus	Reef Scorpionfish	Scorpaenidae	scorpionfish	Not corallivorous	No habitat association	not coral-associated	inv	all other fish
Selar crumenophthalmus	Selar crumenophthalmus	Bigeye scad	Carangidae	jacks	Not corallivorous	No habitat association	not coral-associated	omni	all other fish
Selene vomer	Selene vomer	Lookdown	Carangidae	jacks	Not corallivorous	No habitat association	not coral-associated	omni	all other fish
Seriola dumerili	Seriola dumerili	Greater Amberjack	Carangidae	jacks	Not corallivorous	No habitat association	not coral-associated	pisc	all other fish
Seriola rivoliana	Seriola rivoliana	Almaco Jack	Carangidae	jacks	Not corallivorous	No habitat association	not coral-associated	pisc	all other fish
Serranus annularis	Serranus annularis	Orangeback Bass	Serranidae	groupers	Not corallivorous	No habitat association	not coral-associated	inv	all other fish
Serranus baldwini	Serranus baldwini	Lantern Bass	Serranidae	groupers	Not corallivorous	No habitat association	not coral-associated	inv	all other fish
Serranus subligarius	Serranus subligarius	Belted Sandfish	Serranidae	groupers	Not corallivorous	No habitat association	not coral-associated	inv	all other fish
Serranus tabacarius	Serranus tabacarius	Tobaccofish	Serranidae	groupers	Not corallivorous	No habitat association	not coral-associated	plank	all other fish
Serranus tigrinus	Serranus tigrinus	Harlequin Bass	Serranidae	groupers	Not corallivorous	No habitat association	not coral-associated	inv	all other fish
Serranus tortugarum	Serranus tortugarum	Chalk Bass	Serranidae	groupers	Not corallivorous	No habitat association	not coral-associated	plank	all other fish
Sphoeroides spengleri	Sphoeroides spengleri	Bandtail Puffer	Tetraodontidae	pufferfish	Not corallivorous	No habitat association	not coral-associated	inv	all other fish
Sphoeroides testudineus	Sphoeroides testudineus	Checkered Puffer	Tetraodontidae	pufferfish	Not corallivorous	No habitat association	not coral-associated	inv	all other fish
Sphyraena barracuda	Sphyraena barracuda	Great Barracuda	Sphyraenidae	barracudas	Not corallivorous	No habitat association	not coral-associated	pisc	all other fish
Sphyraena guachancho	Sphyraena guachancho	Guachanche barracuda	Sphyraenidae	barracudas	Not corallivorous	No habitat association	not coral-associated	pisc	all other fish
Sphyraena picudilla	Sphyraena picudilla	Southern Sennet	Sphyraenidae	barracudas	Not corallivorous	No habitat association	not coral-associated	plank	all other fish
Stegastes partitus	Stegastes partitus	Bicolor Damselfish	Pomacentridae	damselfish	Not corallivorous	No habitat association	not coral-associated	plank	all other fish
Stephanolepis hispidus	Stephanolepis hispidus	Planehead Filefish	Monacanthidae	tilefish	Not corallivorous	No habitat association	not coral-associated	omni	all other fish
Stephanolepis setifer	Stephanolepis setifer	Pygmy filefish	Monacanthidae	tilefish	Not corallivorous	No habitat association	not coral-associated	omni	all other fish
Synodus foetens	Synodus foetens	Inshore Lizardfish	Synodontidae	lizardfish	Not corallivorous	No habitat association	not coral-associated	pisc	all other fish
Synodus intermedius	Synodus intermedius	Sand Diver	Synodontidae	lizardfish	Not corallivorous	No habitat association	not coral-associated	pisc	all other fish
Synodus saurus	Synodus saurus	Atlantic lizardfish	Synodontidae	lizardfish	Not corallivorous	No habitat association	not coral-associated	pisc	all other fish
Synodus synodus	Synodus synodus	Red Lizardfish	Synodontidae	lizardfish	Not corallivorous	No habitat association	not coral-associated	pisc	all other fish
Thalassoma bifasciatum	Thalassoma bifasciatum	Bluehead	Labridae	wrasses	Not corallivorous	No habitat association	not coral-associated	omni	all other fish
Trachinotus falcatus	Trachinotus falcatus	Permit	Carangidae	jacks	Not corallivorous	No habitat association	not coral-associated	inv	all other fish
Trachinotus goodei	Trachinotus goodei	Palometa	Carangidae	jacks	Not corallivorous	No habitat association	not coral-associated	inv	all other fish
Tylosurus crocodilus	Tylosurus crocodilus	Houndfish	Belonidae	needlefish	Not corallivorous	No habitat association	not coral-associated	pisc	all other fish
Xanthichthys ringens	Xanthichthys ringens	Sargassum triggerfish	Balistidae	triggerfish	Not corallivorous	No habitat association	not coral-associated	plank	all other fish
Xyrichtys martinicensis	Xyrichtys martinicensis	Rosy Razorfish	Labridae	wrasses	Not corallivorous	No habitat association	not coral-associated	plank	all other fish
Xyrichtys novacula	Xyrichtys novacula	Pearly Razorfish	Labridae	wrasses	Not corallivorous	No habitat association	not coral-associated	inv	all other fish
Xyrichtys splendens	Xyrichtys splendens	Green Razorfish	Labridae	wrasses	Not corallivorous	No habitat association	not coral-associated	plank	all other fish
Acanthostracion polygonia	Acanthostracion polygonium	Honeycomb Cowfish	Ostraciidae	boxfish	Not corallivorous	No habitat association	not coral-associated	inv	all other fish
Aetobatus narinari	Aetobatus narinari	Spotted Eagle Ray	Myliobatidae	eagle rays	Not corallivorous	No habitat association	not coral-associated	inv	all other fish
Anchoa lyolepis	Anchoa lyolepis	Dusky Anchovy	Engraulidae	anchovies	Not corallivorous	No habitat association	not coral-associated	plank	all other fish
Astrapogon sp.	Astrapogon sp.	Cardinalfish Species	Apogonidae	cardinalfish	Not corallivorous	No habitat association	not coral-associated	omni	all other fish
Atherinomorus stipes	Atherinomorus stipes	Hardhead Silverside	Atherinidae	silversides	Not corallivorous	No habitat association	not coral-associated	inv	all other fish
Bathygobious soporator	Bathygobius soporator	Frillfin goby	Gobiidae	gobies	Not corallivorous	No habitat association	not coral-associated	omni	all other fish
blenny species	blenny species	Blenny Species	Blenniidae	blennies	Not corallivorous	No habitat association	not coral-associated	omni	all other fish
Canthigaster jamestyleri	Canthigaster jamestyleri	Goldface toby	Tetraodontidae	pufferfish	Not corallivorous	No habitat association	not coral-associated	omni	all other fish
Caranx bartholomaei	Caranx bartholomaei	Yellow Jack	Carangidae	jacks	Not corallivorous	No habitat association	not coral-associated	pisc	all other fish
Caranx ruber	Caranx ruber	Bar Jack	Carangidae	jacks	Not corallivorous	No habitat association	not coral-associated	pisc	all other fish
Caranx sp.	Caranx sp.	Jack Species	Carangidae	jacks	Not corallivorous	No habitat association	not coral-associated	pisc	all other fish
Carcharhinus limbatus	Carcharhinus limbatus	Blacktip Shark	Carcharhinidae	requiem sharks	Not corallivorous	No habitat association	not coral-associated	pisc	all other fish
Carcharhinus perezii	Carcharhinus perezii	Reef Shark	Carcharhinidae	requiem sharks	Not corallivorous	No habitat association	not coral-associated	pisc	all other fish
Carcharhinus plumbeus	Carcharhinus plumbeus	Sandbar Shark	Carcharhinidae	requiem sharks	Not corallivorous	No habitat association	not coral-associated	pisc	all other fish
Chilomycterus atinga	Chilomycterus reticulatus	Spotted Burrfish	Diodontidae	burrfish	Not corallivorous	No habitat association	not coral-associated	inv	all other fish
Chriodorus atherinoides	Chriodorus atherinoides	Hardhead halfbeak	Hemiramphidae	halfbeaks	Not corallivorous	No habitat association	not coral-associated	omni	all other fish
Dasyatis americana	Hypanus americanus	Southern Stingray	Dasyatidae	stingrays	Not corallivorous	No habitat association	not coral-associated	inv	all other fish
Decapterus macarellus	Decapterus macarellus	Mackerel Scad	Carangidae	jacks	Not corallivorous	No habitat association	not coral-associated	plank	all other fish
Decapterus sp.	Decapterus sp.	scad	Carangidae	jacks	Not corallivorous	No habitat association	not coral-associated	plank	all other fish
Decapterus sp.	Decapterus sp.	scad	Carangidae	jacks	Not corallivorous	No habitat association	not coral-associated	plank	all other fish
Gerres sp.	Gerres sp.	mojarra	Gerreidae	mojarras	Not corallivorous	No habitat association	not coral-associated	inv	all other fish
Ginglymostoma cirratum	Ginglymostoma cirratum	Nurse Shark	Ginglymostomatidae	cartpet sharks	Not corallivorous	No habitat association	not coral-associated	pisc	all other fish
goby species	goby species	Goby Species	Gobiidae	gobies	Not corallivorous	No habitat association	not coral-associated	omni	all other fish
grouper-sea bass species	grouper-sea bass species	Grouper Sea Bass Species	Serranidae	groupers	Not corallivorous	No habitat association	not coral-associated	inv	all other fish
Harengula humeralis	Harengula humeralis	Redear Sardine	Clupeidae	herrings	Not corallivorous	No habitat association	not coral-associated	plank	all other fish
Holacanthus species	Holacanthus species	angelfish	Pomacanthidae	angelfish	Not corallivorous	No habitat association	not coral-associated	omni	all other fish
Holocanthus sp.	Holocanthus sp.	Townsend Angelfish	Pomacanthidae	angelfish	Not corallivorous	No habitat association	not coral-associated	omni	all other fish
Jenkinsia sp.	Jenkinsia sp.	Herring Species	Clupeidae	herrings	Not corallivorous	No habitat association	not coral-associated	plank	all other fish
Lophogobius cyprinoides	Lophogobius cyprinoides	Crested goby	Gobiidae	gobies	Not corallivorous	No habitat association	not coral-associated	omni	all other fish
Manta birostris	Mobula birostris	Giant Manta	Myliobatidae	eagle rays	Not corallivorous	No habitat association	not coral-associated	omni	all other fish
Menidia sp.	Menidia sp.	Silverside Species	Atherinopsidae	silversides	Not corallivorous	No habitat association	not coral-associated	inv	all other fish
Microgobius species	Microgobius species	goby	Gobiidae	gobies	Not corallivorous	No habitat association	not coral-associated	omni	all other fish
needlefish species	needlefish species	Needlefish Species	Belonidae	needlefish	Not corallivorous	No habitat association	not coral-associated	pisc	all other fish
Opistognathus sp.	Opistognathus sp.	Jawfish Species	Opistognathidae	jawfish	Not corallivorous	No habitat association	not coral-associated	inv	all other fish
Paradiplogrammus bairdi	Callionymus bairdi	Lancer Dragonet	Callionymidae	dragonets	Not corallivorous	No habitat association	not coral-associated	inv	all other fish
porgy species	porgy species	Porgy Species	Sparidae	porgies	Not corallivorous	No habitat association	not coral-associated	inv	all other fish
Sphyrna lewini	Sphyrna lewini	Scalloped Hammerhead	Sphyrnidae	hammerhead sharks	Not corallivorous	No habitat association	not coral-associated	omni	all other fish
Urobatis jamaicensis	Urobatis jamaicensis	Yellow Stingray	Urolophidae	round stingrays	Not corallivorous	No habitat association	not coral-associated	omni	all other fish
Balistes vetula	Balistes vetula	Queen Triggerfish	Balistidae	triggerfish	Facultative corallivore	Habitat association	coral-associated	inv	coral-associated
Cantherhines macrocerus	Cantherhines macrocerus	Whitespotted Filefish	Monacanthidae	tilefish	Facultative corallivore	Habitat association	coral-associated	herb	coral-associated
Cantherhines pullus	Cantherhines pullus	Orangespotted Filefish	Monacanthidae	tilefish	Facultative corallivore	Habitat association	coral-associated	herb	coral-associated
Chaetodon capistratus	Chaetodon capistratus	Foureye Butterflyfish	Chaetodontidae	butterflyfish	Facultative corallivore	Habitat association	coral-associated	omni	coral-associated
Chaetodon ocellatus	Chaetodon ocellatus	Spotfin Butterflyfish	Chaetodontidae	butterflyfish	Facultative corallivore	Habitat association	coral-associated	omni	coral-associated
Chaetodon striatus	Chaetodon striatus	Banded Butterflyfish	Chaetodontidae	butterflyfish	Facultative corallivore	Habitat association	coral-associated	omni	coral-associated
Microspathodon chrysurus	Microspathodon chrysurus	Yellowtail Damselfish	Pomacentridae	damselfish	Facultative corallivore	Habitat association	coral-associated	herb	coral-associated
Pomacanthus arcuatus	Pomacanthus arcuatus	Gray Angelfish	Pomacanthidae	angelfish	Facultative corallivore	Habitat association	coral-associated	omni	coral-associated
Pomacanthus sp.	Pomacanthus sp.	angelfish	Pomacanthidae	angelfish	Facultative corallivore	Habitat association	coral-associated	omni	coral-associated
Scarus coelestinus	Scarus coelestinus	Midnight Parrotfish	Scaridae	parrotfish	Facultative corallivore	Habitat association	coral-associated	herb	coral-associated
Scarus guacamaia	Scarus guacamaia	Rainbow Parrotfish	Scaridae	parrotfish	Facultative corallivore	Habitat association	coral-associated	herb	coral-associated
Scarus taeniopterus	Scarus taeniopterus	Princess Parrotfish	Scaridae	parrotfish	Facultative corallivore	Habitat association	coral-associated	herb	coral-associated
Scarus vetula	Scarus vetula	Queen Parrotfish	Scaridae	parrotfish	Facultative corallivore	Habitat association	coral-associated	herb	coral-associated
Sparisoma aurofrenatum	Sparisoma aurofrenatum	Redband Parrotfish	Scaridae	parrotfish	Facultative corallivore	Habitat association	coral-associated	herb	coral-associated
Balistes sp.	Balistes sp.	Triggerfish Species	Balistidae	triggerfish	Facultative corallivore	Habitat association	coral-associated	inv	coral-associated
Scarus sp.	Scarus sp.	Parrotfish Species	Scaridae	parrotfish	Facultative corallivore	Habitat association	coral-associated	herb	coral-associated
Sparisoma sp.	Sparisoma sp.	Parrotfish Species	Scaridae	parrotfish	Facultative corallivore	Habitat association	coral-associated	herb	coral-associated
Aluterus scriptus	Aluterus scriptus	Scrawled Filefish	Monacanthidae	tilefish	Facultative corallivore	No habitat association	coral-associated	omni	coral-associated
Lactophrys triqueter	Lactophrys triqueter	Smooth Trunkfish	Ostraciidae	boxfish	Facultative corallivore	No habitat association	coral-associated	omni	coral-associated
Melichthys niger	Melichthys niger	Black Durgon	Balistidae	triggerfish	Facultative corallivore	No habitat association	coral-associated	plank	coral-associated
Sparisoma viride	Sparisoma viride	Stoplight Parrotfish	Scaridae	parrotfish	Facultative corallivore	No habitat association	coral-associated	herb	coral-associated
Aluterus sp.	Aluterus sp.	Filefish Species	Monacanthidae	tilefish	Facultative corallivore	No habitat association	coral-associated	omni	coral-associated
Acanthemblemaria aspera	Acanthemblemaria aspera	Roughhead Blenny	Chaenopsidae	blennies	Not corallivorous	Habitat association	coral-associated	inv	coral-associated
Acanthemblemaria spinosa	Acanthemblemaria spinosa	Spinyhead Blenny	Chaenopsidae	blennies	Not corallivorous	Habitat association	coral-associated	inv	coral-associated
Apogon pseudomaculatus	Apogon pseudomaculatus	Twospot Cardinalfish	Apogonidae	cardinalfish	Not corallivorous	Habitat association	coral-associated	omni	coral-associated
Apogon quadrisquamatus	Apogon quadrisquamatus	Sawcheek Cardinalfish	Apogonidae	cardinalfish	Not corallivorous	Habitat association	coral-associated	omni	coral-associated
Apogon townsendi	Apogon townsendi	Belted Cardinalfish	Apogonidae	cardinalfish	Not corallivorous	Habitat association	coral-associated	inv	coral-associated
Bodianus pulchellus	Bodianus pulchellus	Spotfin Hogfish	Labridae	wrasses	Not corallivorous	Habitat association	coral-associated	inv	coral-associated
Calamus calamus	Calamus calamus	Saucereye Porgy	Sparidae	porgies	Not corallivorous	Habitat association	coral-associated	inv	coral-associated
Calamus proridens	Calamus proridens	Littlehead Porgy	Sparidae	porgies	Not corallivorous	Habitat association	coral-associated	inv	coral-associated
Chromis cyanea	Chromis cyanea	Blue Chromis	Pomacentridae	damselfish	Not corallivorous	Habitat association	coral-associated	plank	coral-associated
Chromis multilineata	Chromis multilineata	Brown Chromis	Pomacentridae	damselfish	Not corallivorous	Habitat association	coral-associated	plank	coral-associated
Coryphopterus dicrus	Coryphopterus dicrus	Colon Goby	Gobiidae	gobies	Not corallivorous	Habitat association	coral-associated	omni	coral-associated
Coryphopterus lipernes	Coryphopterus lipernes	Peppermint Goby	Gobiidae	gobies	Not corallivorous	Habitat association	coral-associated	inv	coral-associated
Coryphopterus personatus	Coryphopterus personatus	Masked Goby	Gobiidae	gobies	Not corallivorous	Habitat association	coral-associated	omni	coral-associated
Elacatinus evelynae	Tigrigobius saucrus	Sharknose Goby	Gobiidae	gobies	Not corallivorous	Habitat association	coral-associated	inv	coral-associated
Elacatinus oceanops	Elacatinus oceanops	Neon Goby	Gobiidae	gobies	Not corallivorous	Habitat association	coral-associated	inv	coral-associated
Elacatinus xanthiprora	Elacatinus xanthiprora	Yellowprow Goby	Gobiidae	gobies	Not corallivorous	Habitat association	coral-associated	inv	coral-associated
Haemulon chrysargyreum	Haemulon chrysargyreum	Smallmouth Grunt	Haemulidae	grunts	Not corallivorous	Habitat association	coral-associated	inv	coral-associated
Halichoeres pictus	Halichoeres pictus	Rainbow Wrasse	Labridae	wrasses	Not corallivorous	Habitat association	coral-associated	inv	coral-associated
Hypoplectrus aberrans	Hypoplectrus aberrans	Yellowbelly hamlet	Serranidae	groupers	Not corallivorous	Habitat association	coral-associated	inv	coral-associated
Hypoplectrus chlorurus	Hypoplectrus chlorurus	Yellowtail Hamlet	Serranidae	groupers	Not corallivorous	Habitat association	coral-associated	inv	coral-associated
Hypoplectrus guttavarius	Hypoplectrus guttavarius	Shy Hamlet	Serranidae	groupers	Not corallivorous	Habitat association	coral-associated	inv	coral-associated
Hypoplectrus indigo	Hypoplectrus indigo	Indigo Hamlet	Serranidae	groupers	Not corallivorous	Habitat association	coral-associated	inv	coral-associated
Hypoplectrus nigricans	Hypoplectrus nigricans	Black Hamlet	Serranidae	groupers	Not corallivorous	Habitat association	coral-associated	pisc	coral-associated
Hypoplectrus puella	Hypoplectrus puella	Barred Hamlet	Serranidae	groupers	Not corallivorous	Habitat association	coral-associated	omni	coral-associated
Lutjanus apodus	Lutjanus apodus	Schoolmaster	Lutjanidae	snappers	Not corallivorous	Habitat association	coral-associated	pisc	coral-associated
Lutjanus mahogoni	Lutjanus mahogoni	Mahogany Snapper	Lutjanidae	snappers	Not corallivorous	Habitat association	coral-associated	pisc	coral-associated
Ophioblennius macclurei	Ophioblennius macclurei	Redlip Blenny	Blenniidae	blennies	Not corallivorous	Habitat association	coral-associated	herb	coral-associated
Paranthias furcifer	Paranthias furcifer	Atlantic Creolefish	Serranidae	groupers	Not corallivorous	Habitat association	coral-associated	plank	coral-associated
Pempheris schomburgkii	Pempheris schomburgkii	Glassy Sweeper	Pempheridae	sweepers	Not corallivorous	Habitat association	coral-associated	plank	coral-associated
Scarus coeruleus	Scarus coeruleus	Blue Parrotfish	Scaridae	parrotfish	Not corallivorous	Habitat association	coral-associated	herb	coral-associated
Scarus iseri	Scarus iseri	Striped Parrotfish	Scaridae	parrotfish	Not corallivorous	Habitat association	coral-associated	herb	coral-associated
SnapperÊsp.	SnapperÊsp.	snapper	Lutjanidae	snappers	Not corallivorous	Habitat association	coral-associated	omni	coral-associated
Stegastes planifrons	Stegastes planifrons	Threespot Damselfish	Pomacentridae	damselfish	Not corallivorous	Habitat association	coral-associated	herb	coral-associated
Stegastes variabilis	Stegastes variabilis	Cocoa Damselfish	Pomacentridae	damselfish	Not corallivorous	Habitat association	coral-associated	herb	coral-associated
Acanthemblemaria species	Acanthemblemaria species	blenny	Chaenopsidae	blennies	Not corallivorous	Habitat association	coral-associated	inv	coral-associated
Coryphopterus sp.	Coryphopterus sp.	Goby Species	Gobiidae	gobies	Not corallivorous	Habitat association	coral-associated	omni	coral-associated
Elacatinus saucrum	Elacatinus saucrum	Leopard Goby	Gobiidae	gobies	Not corallivorous	Habitat association	coral-associated	inv	coral-associated
Haemulon sp.	Haemulon sp.	Grunt Species	Haemulidae	grunts	Not corallivorous	Habitat association	coral-associated	inv	coral-associated
Halichoeres burekae	Halichoeres burekae	Mardi Gras wrasse	Labridae	wrasses	Not corallivorous	Habitat association	coral-associated	inv	coral-associated
Halichoeres species	Halichoeres species	wrasse	Labridae	wrasses	Not corallivorous	Habitat association	coral-associated	inv	coral-associated
Hemiemblemaria simula	Hemiemblemaria simula	Wrasse Blenny	Chaenopsidae	blennies	Not corallivorous	Habitat association	coral-associated	omni	coral-associated
Hypoplectrus hybrid	Hypoplectrus hybrid	Hybrid Hamlet	Serranidae	groupers	Not corallivorous	Habitat association	coral-associated	omni	coral-associated
Hypoplectrus sp.	Hypoplectrus sp.	Hamlet Species	Serranidae	groupers	Not corallivorous	Habitat association	coral-associated	omni	coral-associated
Hypoplectrus tann	Hypoplectrus randallorum	Tan Hamlet	Serranidae	groupers	Not corallivorous	Habitat association	coral-associated	omni	coral-associated
squirrelfish species	squirrelfish species	Squirrelfish Species	Holocentridae	squirrelfish	Not corallivorous	Habitat association	coral-associated	omni	coral-associated
Chaetodon sedentarius	Chaetodon sedentarius	Reef Butterflyfish	Chaetodontidae	butterflyfish	Obligate corallivore	Habitat association	not coral-associated	omni	coralAssociated
Acanthurus sp.	Acanthurus sp.	Surgeonfish Species	Acanthuridae	surgeonfishTangs	Not corallivorous	No habitat association	not coral-associated	herb	herbivore
damselfish species	damselfish species	Damselfish Species	Pomacentridae	damselfish	Not corallivorous	No habitat association	not coral-associated	herb	herbivore
Kyphosus sectatrix	Kyphosus sectatrix	Bermuda Chub	Kyphosidae	sea chubs	Not corallivorous	No habitat association	not coral-associated	herb	herbivore
Nicholsina usta	Nicholsina usta	Emerald Parrotfish	Scaridae	parrotfish	Not corallivorous	No habitat association	not coral-associated	herb	herbivore
Abudefduf taurus	Abudefduf taurus	Night sergeant	Pomacentridae	damselfish	Not corallivorous	No habitat association	not coral-associated	herb	herbivore
Acanthurus bahianus	Acanthurus bahianus	Ocean Surgeon	Acanthuridae	surgeonfishTangs	Not corallivorous	No habitat association	not coral-associated	herb	herbivore
Acanthurus chirurgus	Acanthurus chirurgus	Doctorfish	Acanthuridae	surgeonfishTangs	Not corallivorous	No habitat association	not coral-associated	herb	herbivore
Acanthurus coeruleus	Acanthurus coeruleus	Blue Tang	Acanthuridae	surgeonfishTangs	Not corallivorous	No habitat association	not coral-associated	herb	herbivore
Aluterus schoepfii	Aluterus schoepfii	Orange Filefish	Monacanthidae	tilefish	Not corallivorous	No habitat association	not coral-associated	herb	herbivore
Centropyge argi	Centropyge argi	Cherubfish	Pomacentridae	damselfish	Not corallivorous	No habitat association	not coral-associated	herb	herbivore
Coryphopterus eidolon	Coryphopterus eidolon	Pallid Goby	Gobiidae	gobies	Not corallivorous	No habitat association	not coral-associated	herb	herbivore
Coryphopterus glaucofraenum	Coryphopterus glaucofraenum	Bridled Goby	Gobiidae	gobies	Not corallivorous	No habitat association	not coral-associated	herb	herbivore
Cryptotomus roseus	Cryptotomus roseus	Bluelip Parrotfish	Scaridae	parrotfish	Not corallivorous	No habitat association	not coral-associated	herb	herbivore
Gnatholepis thompsoni	Gnatholepis thompsoni	Goldspot Goby	Gobiidae	gobies	Not corallivorous	No habitat association	not coral-associated	herb	herbivore
Scartella cristata	Scartella cristata	Molly Miller	Blenniidae	blennies	Not corallivorous	No habitat association	not coral-associated	herb	herbivore
Sparisoma atomarium	Sparisoma atomarium	Greenblotch Parrotfish	Scaridae	parrotfish	Not corallivorous	No habitat association	not coral-associated	herb	herbivore
Sparisoma chrysopterum	Sparisoma chrysopterum	Redtail Parrotfish	Scaridae	parrotfish	Not corallivorous	No habitat association	not coral-associated	herb	herbivore
Sparisoma radians	Sparisoma radians	Bucktooth Parrotfish	Scaridae	parrotfish	Not corallivorous	No habitat association	not coral-associated	herb	herbivore
Sparisoma rubripinne	Sparisoma rubripinne	Yellowtail Parrotfish	Scaridae	parrotfish	Not corallivorous	No habitat association	not coral-associated	herb	herbivore
Stegastes adustus	Stegastes adustus	Dusky Damselfish	Pomacentridae	damselfish	Not corallivorous	No habitat association	not coral-associated	herb	herbivore
Stegastes diencaeus	Stegastes diencaeus	Longfin Damselfish	Pomacentridae	damselfish	Not corallivorous	No habitat association	not coral-associated	herb	herbivore
Stegastes leucostictus	Stegastes leucostictus	Beaugregory	Pomacentridae	damselfish	Not corallivorous	No habitat association	not coral-associated	herb	herbivore

## Sheet: Data Dictionary
Column	Description
species name NCRMP	species name used in the NCRMP dataset
accepted name	accepted species name according to World Register of Marine Species (WORMS) (86)
common name	common name for the species
Family	taxonomic group (family)
common name family	common name for the family
coral feeding association from Strona et al. (40) and FishBase (72)	Corallivory status based on Strona et al. (40) and, if no data on the species, Fishbase (72). Either obligate corallivore, facultative corallivore, or not corallivorous.
coral habitat association from Strona et al. (40) and FishBase (72)	Coral habitat usage status based on Strona et al. (40) and, if no data on the species, Fishbase (72). Binary category; either uses coral for habitat or does not.
Coral-associated Determination from Strona et al. (40) and FishBase (72)	Column combining data from coral feeding association and coral habitat association categories. Binary category; either associated with coral for food/habitat or does not.
trophic group from FishBase (72)	trophic group from FishBase (72)
fish category determination	Final category used in study, categorizing each species as either a coral-associated fish, an herbivorous fish, or in the "all other fishes" categoric
